# Supplementary material for: Optimal breastfeeding durations for HIV‐exposed infants: the impact of maternal ART use, infant mortality and replacement feeding risk
Source: J Int AIDS Soc. 2018 Apr 18;21(4):e25107. doi: 10.1002/jia2.25107 (PMC5904528; doi:10.1002/jia2.25107)
Supplement: Supplementary file 2 [file JIA2-21-e25107-s002.xlsx]

## Sheet: Sheet1
Supplementary Excel Document: HFS Calculations by Maternal ART Duration
Maternal ART Duration -->		0	3	6	9	12	15	18	21	24
Month of Life	Proportion of infants of mothers not on ART who are HIV-infected or who have died within each time interval
1	0.0159891	9840109	9865891	9865891	9865891	9865891	9865891	9865891	9865891	9865891
3	0.0322787	9522483	9602405	9602405	9602405	9602405	9602405	9602405	9602405	9602405
6	0.0200582	9331479	9.4098e+06	9480679	9480679	9480679	9480679	9480679	9480679	9480679
9	0.0432928	8927493	9.00242e+06	9.07023e+06	9359682	9359682	9359682	9359682	9359682	9359682
12	0.0427111	8546190	8.61792e+06	8.68283e+06	8.95992e+06	9241370	9241370	9241370	9241370	9241370
15	0.00602526	8494697	8.56599e+06	8.63052e+06	8.90593e+06	9.18569e+06	9185456	9185456	9185456	9185456
18	0.00604459	8443350	8.51421e+06	8.57835e+06	8.8521e+06	9.13016e+06	9.12993e+06	9130114	9130114	9130114
21	0.00605814	8392199	8.46263e+06	8.52638e+06	8.79847e+06	9.07485e+06	9.07462e+06	9.0748e+06	9075322	9075322
24	0.00608946	8341095	8.4111e+06	8.47446e+06	8.7449e+06	9.01959e+06	9.01936e+06	9.01954e+06	9.02006e+06	9020547
